# Supplementary material for: In Situ Raman Microdroplet Spectroelectrochemical Investigation of CuSCN Electrodeposited on Different Substrates
Source: Nanomaterials (Basel). 2021 May 11;11(5):1256. doi: 10.3390/nano11051256 (PMC8151883; doi:10.3390/nano11051256)
Supplement: Supplementary file 1 [file nanomaterials-11-01256-s001.zip]

Archive with 1 entries (1 files):
- nanomaterials-1179538-supplementary.pdf
